# Supplementary material for: Genome-Wide Profiling of P450 Gene Expression Reveals Caste-Specific and Developmental Patterns in Solenopsis invicta
Source: Int J Mol Sci. 2025 Mar 30;26(7):3212. doi: 10.3390/ijms26073212 (PMC11989672; doi:10.3390/ijms26073212)
Supplement: Supplementary file 1 [file ijms-26-03212-s001.zip]

Archive with 1 entries (1 files):
- ijms-3480221-supplementary.pdf
